# Supplementary material for: Venetoclax Plus Azacitidine as a Bridge Treatment to Allogeneic Stem Cell Transplantation in Unfit Patients with Acute Myeloid Leukemia
Source: Cancers (Basel). 2024 Mar 7;16(6):1082. doi: 10.3390/cancers16061082 (PMC10968407; doi:10.3390/cancers16061082)
Supplement: Supplementary file 1 [file cancers-16-01082-s001.zip]

Archive with 1 entries (1 files):
- cancers-2871110-supplementary.pdf
